# Supplementary material for: Effect of Fermented Cottonseed Meal on the Lipid-Related Indices and Serum Metabolic Profiles in Broiler Chickens
Source: Animals (Basel). 2019 Nov 7;9(11):930. doi: 10.3390/ani9110930 (PMC6912724; doi:10.3390/ani9110930)
Supplement: Supplementary file 1 [file animals-09-00930-s001.zip]

Archive with 3 entries (2 files):
- animals-637978 conversion-supplementary/
- animals-637978 conversion-supplementary/animals - Supplementary - Table S2.xlsx
- animals-637978 conversion-supplementary/Supplementary_Material.docx
