# Supplementary material for: Effect of Fermented Cottonseed Meal on the Lipid-Related Indices and Serum Metabolic Profiles in Broiler Chickens
Source: Animals (Basel). 2019 Nov 7;9(11):930. doi: 10.3390/ani9110930 (PMC6912724; doi:10.3390/ani9110930)
Supplement: Supplementary file 1 [file animals-09-00930-s001.zip › animals-637978 conversion-supplementary/animals - Supplementary - Table S2.xlsx]

## Sheet: correlation
Table S2 Correlation among fat deposition, lipid-related indices, and predominant serum metabolites
Iterms	Abdominal fat		Subcutaneous fat thickness		Adipocyte surface		TG-Liver		Glu-Serum		EPI-Serum		GH-Serum		HSL-Liver		ME-Liver		LPL-Liver		EPI-Liver		GH-Liver		HSL-Abdominal fat		LPL-Abdominal fat		EPI-Abdominal fat		GH-Abdominal fat		PPAR-α-Liver-gene		LPL-Liver-gene		HSL-Abdominal fat-gene		LPL-Abdominal fat-gene		1-heptadecanoyl-sn-glycero-3-phosphocholine		2-Coumarate		2-Ethyl-2-Hydroxybutyric acid		2-Hexenal		3-Hydroxybutyric acid
	q	r	q	r	q	r	q	r	q	r	q	r	q	r	q	r	q	r	q	r	q	r	q	r	q	r	q	r	q	r	q	r	q	r	q	r	q	r	q	r	q	r	q	r	q	r	q	r	q
Abdominal fat																																	0.0283441	-0.942857	0	-0.989787	0.0283441	-0.942857
Subcutaneous fat thickness
Adipocyte surface
TG-Liver					0.0365528	0.738095					0.0427958	-0.736364	0.0488171	-0.718182	0.040567	-0.713287			0.022936	-0.776224			0.0171962	-0.805605					0.0155266	-0.811189	0.0216398	-0.783217	0.0283441	-0.942857									0.00425407	0.888112			0.0327175	0.734266
Glu-Serum							0.0127996	0.718182					0.0488171	-0.718182
LDL-Serum							0.637331	0.151952
EPI-Serum					0.0465282	-0.714286	0.00975954	-0.736364					0.0119799	0.863636			0.0022911	0.927273	0.0464022	0.727273			0.0216398	0.809091					0.0327175	0.763636									0	0.943
GH-Serum							0.0127996	-0.718182	0.0127996	-0.718182	0.000611694	0.863636					0.0236162	0.8					0.0283441	0.781818					0.00736291	0.890909					0.0283441	0.942857											0.0488171	-0.718182
HSL-Liver							0.00920178	-0.713287			0.016471	0.7	0.016471	0.7					0.0293828	0.748252			0.0152035	0.816113			0.0207156	0.79021	0.0310911	0.741259			0.0283441	0.942857			0.0283441	0.942857					0.0216398	-0.783217			0.00381144	-0.895105
ME-Liver							0.0153173	-0.678322			3.97377e-05	0.927273	0.00311043	0.8	0.0153173	0.678322			0.0327175	0.734266	0.0310911	0.741259			0.0358995	0.727273	0.00521636	0.881119											0	0.878							0.0327175	-0.734266
LPL-Liver			0.03	-0.6			0.00299286	-0.776224			0.011205	0.727273	0.016471	0.7	0.00512408	0.748252	0.00654349	0.734266			0.0171962	0.804196	0.0131441	0.833626			0.0310911	0.741259															0.0293828	-0.748252			0.0090656	-0.86014
EPI-Liver							0.00161477	-0.804196					0.035287	0.636364	0.0385885	0.601399	0.00580115	0.741259	0.00161477	0.804196					0.0293828	0.748252	0.0148785	0.818182			0.00169667	0.923077							0.0283441	0.942857			0.0131441	-0.832168
GH-Liver			0.034986	-0.610526			0.00156143	-0.805605			0.00255858	0.809091	0.00447316	0.781818	0.00120515	0.816113	0.0291129	0.626971	0.000753851	0.833626	0.0268409	0.633976							0.00620896	0.875658					0.0283441	0.942857	0	0.943			0.0327175	0.735553	0.0178353	-0.802103	0.0477426	-0.697024	0.0161163	-0.809108	0.0493983
HSL-Abdominal fat															0.047856	0.58042	0.00735503	0.727273	0.0184527	0.664336	0.00512408	0.748252					0.00211918	0.916084
LPL-Abdominal fat							0.0220342	-0.65035	0.0388453	-0.627273	0.018565	0.690909	0.016471	0.7	0.00222314	0.79021	0.000152674	0.881119	0.00580115	0.741259	0.00114311	0.818182			2.8428e-05	0.916084					0.0488171	0.692308							0	0.982			0.0488171	-0.692308			0.0207156	-0.79021
EPI-Abdominal fat							0.00136332	-0.811189	0.0259841	-0.663636	0.00623306	0.763636	0.000233458	0.890909	0.00580115	0.741259	0.0306759	0.622378	0.0240032	0.643357	0.013906	0.685315	0.000189298	0.875658			0.0446093	0.587413							0.0283441	0.942857	0	0.923			0.0216398	0.783217	0.0155266	-0.811189					0.0430824
GH-Abdominal fat							0.00258621	-0.783217									0.0306759	0.622378	0.0201855	0.657343	1.8622e-05	0.923077					0.012593	0.692308	0.0415215	0.594406													0.0119799	-0.839161
PPAR-α (Liver gene)	0.005	-0.943					0.00480466	-0.942857					0.0415627	0.828571	0.00480466	0.942857							0.0188455	0.885714					0.0188455	0.885714					0.0283441	0.942857							0.0283441	-0.942857
LPL (Liver gene)	0.005	-0.99					0.0188455	-0.885714	0.0415627	-0.828571			0.00480466	0.942857	0.0188455	0.885714			0.0188455	0.885714			0.00480466	0.942857					0.00480466	0.942857			0.00480466	0.942857			0.0283441	0.942857
HSL (Abdominal fat gene)	0.00480466	-0.943											0.0188455	0.885714	0.00480466	0.942857							0.003	0.976					0	1			0.0188455	0.885714	0.00480466	0.942857							0.0283441	-0.942857
LPL (Abdominal fat gene)																	0.001	0.95			0.00480466	0.942857			0.0188455	0.885714	0	1			0.0188455	0.885714
1-heptadecanoyl-sn-glycero-3-phosphocholine													0.035287	0.636364	0.0260969	0.636364							0.00640178	0.735553					0.00258621	0.783217																			0.014184
2-Coumarate							0.000114134	0.888112							0.00258621	-0.783217	0.0415215	-0.594406	0.00512408	-0.748252	0.000785442	-0.832168	0.00169653	-0.802103			0.012593	-0.692308	0.00136332	-0.811189	0.000642826	-0.839161	0.00480466	-0.942857	0.0188455	-0.885714	0.00480466	-0.942857									0.0310911	0.741259
2-Ethyl-2-Hydroxybutyric acid							0.0385885	0.601399			0.0288646	-0.654545			0.035806	-0.608392							0.011761	-0.697024																	0.0306759	-0.622378
2-Hexenal							0.00654349	0.734266			0.0145521	-0.709091	0.0127996	-0.718182	8.36659e-05	-0.895105	0.00654349	-0.734266	0.000331668	-0.86014	0.0168315	-0.671329	0.00143474	-0.809108	0.0220342	-0.65035	0.00222314	-0.79021	0.0168315	-0.671329	0.0446093	-0.587413	0.0415627	-0.828571					0.0415627	-0.828571			0.00580115	0.741259	0.0220342	0.65035
3-Hydroxybutyric acid															0.013906	0.685315							0.0130122	0.690019					0.0102452	0.706294											0.000951363	0.825175	0.0260969	-0.636364
4-Oxododecanedioic acid							0.0331699	0.615385							0.0306759	-0.622378					0.0415215	-0.594406	0.0291129	-0.626971					0.00920178	-0.713287	0.00920178	-0.713287									0.0113742	-0.699301	0.00395045	0.762238					0.00114311
5-Methylthioadenosine															0.0201855	0.657343									0.013906	0.685315	0.00654349	0.734266															0.0283197	-0.629371			0.0283197	-0.629371
Azelaic acid							0.00735503	0.727273							0.00136332	-0.811189			0.0331699	-0.615385	0.0331699	-0.615385	0.000915011	-0.826621					0.00161477	-0.804196	0.0184527	-0.664336									0.00580115	-0.741259	4.19104e-05	0.909091	0.0260969	0.636364	0.0113742	0.699301	0.0102452
Biliverdin															0.013906	0.685315							0.0381595	0.602453																	0.0306759	0.622378	0.00920178	-0.713287					0.0260969
Choline									0.0288646	0.654545											0.0283197	-0.629371			0.013906	-0.685315	0.00920178	-0.713287
Costunolide							0.00395045	0.762238							0.00344645	-0.769231			0.047856	-0.58042	0.0113742	-0.699301	0.00335518	-0.770579					0.00136332	-0.811189	0.00299286	-0.776224									0.00735503	-0.727273	0.000114134	0.888112			0.0283197	0.629371	0.00299286
Dimethylglycine															0.00920178	0.713287	0.0201855	0.657343	0.0184527	0.664336	0.0260969	0.636364			0.012593	0.692308	0.00344645	0.769231			0.0415215	0.594406											0.0260969	-0.636364			0.000418118	-0.853147	0.035806
Docosahexaenoic acid			0.0106012	-0.704029			0	-0.909091	0.016471	-0.7	0.0208429	0.681818	0.00845473	0.745455	0.0283197	0.629371	0.0446093	0.587413	0.00823977	0.72028	0.0168315	0.671329	0.0027053	0.781087					0.00395045	0.762238	0.0331699	0.615385	0.00480466	0.942857	0.0415627	0.828571							0.00136332	-0.811189			0.0168315	-0.671329
Indoleacetic acid							0.00114311	0.818182							0.000785442	-0.832168			0.00299286	-0.776224	0.00114311	-0.818182	0.00120515	-0.816113			0.012593	-0.692308	0.00299286	-0.776224	0.000642826	-0.839161	0.0415627	-0.828571			0.0188455	-0.885714			0.0240032	-0.643357	0.000114134	0.888112			0.00258621	0.783217	0.00654349
N-acetyltryptophan							0.000259812	0.867133	0.0426456	0.618182					0.00512408	-0.748252			0.00920178	-0.713287	0.0201855	-0.657343	0.00762875	-0.725045					0.0283197	-0.629371	0.012593	-0.692308	0.00480466	-0.942857	0.0415627	-0.828571							0.000521134	0.846154	0.0415215	0.594406	0.0102452	0.706294
Phenylethylamine							2.8428e-05	0.916084			0.00374608	-0.790909	0.00845473	-0.745455	0.013906	-0.685315	0.012593	-0.692308	0.0283197	-0.629371	0.00344645	-0.769231	0.00184042	-0.7986			0.0331699	-0.615385	5.99786e-05	-0.902098	0.00258621	-0.783217											0.000521134	0.846154	0.0548421	0.566434	0.0306759	0.622378
Prolylhydroxyproline							0.00580115	-0.741259			0.0319628	0.645455			0.00450844	0.755245	0.0220342	0.65035	0.00450844	0.755245	0.047856	0.58042	0.0190195	0.661998			0.0102452	0.706294					0.0188455	0.885714									0.00823977	-0.72028	0.00190037	-0.797203	0.000951363	-0.825175
Salicylic acid							0.0153173	0.678322	0.0319628	0.645455			0.0426456	-0.618182	0.00654349	-0.734266			8.36659e-05	-0.895105	0.00344645	-0.769231	0.00762875	-0.725045	0.012593	-0.692308	0.0102452	-0.706294	0.0306759	-0.622378	0.0415215	-0.594406			0.0188455	-0.885714							0.00450844	0.755245			0.00258621	0.783217	0.0240032
Taurocholic acid							0.00190037	0.797203			0.0388453	-0.627273	0.0319628	-0.645455	0.00920178	-0.713287			0.0240032	-0.643357	0.0102452	-0.706294	0.000915011	-0.826621			0.0753623	-0.531469	0.000418118	-0.853147	0.00823977	-0.72028	0.0415627	-0.828571			0.0188455	-0.885714					0.000418118	0.853147			0.0306759	0.622378	0.0168315
trans-Cinnamic acid							0.00190037	0.797203			0.00104518	-0.845455	0.00208314	-0.818182	0.000152674	-0.881119	0.00735503	-0.727273	0.0168315	-0.671329	0.0415215	-0.594406	0.000445901	-0.85114			0.0102452	-0.706294	0.000642826	-0.839161	0.0512656	-0.573427	0.0188455	-0.885714			0.0415627	-0.828571			0.00823977	-0.72028	0.00190037	0.797203	0.000785442	0.832168	0.000951363	0.825175	0.0184527
[truncated: 31 more columns]
